# Supplementary material for: A specific combined long-chain polyunsaturated fatty acid supplementation reverses fatty acid profile alterations in a mouse model of chronic asthma
Source: Lipids Health Dis. 2019 Jan 18;18:16. doi: 10.1186/s12944-018-0947-6 (PMC6339374; doi:10.1186/s12944-018-0947-6)
Supplement: Supplementary file 1 — Fatty acid profiles of murine plasma. Fatty acid profiles of murine plasma of control (PBS) and asthmatic mice either non-supplemented (HDM) or supplemented with EPA (EPA) or sc-LCPUFA (sc-LCPUFA). Data are represented by mean ± SEM out of n = 5–10 for each group. (XLS 37 kb) [file 12944_2018_947_MOESM1_ESM.xls]

## Sheet: Sup. Table 1 Plasma
		Plasma
		Controls		Asthmatics		EPA		sc-LCPUFA
		Relative Area [%]		Relative Area [%]		Relative Area [%]		Relative Area [%]
		n = 10		n = 10		n = 5		n = 5
	Fatty Acid	Mean	SEM	Mean	SEM	Mean	SEM	Mean	SEM
	C8:0	0	0	0	0	0	0	0	0
	C10:0	0.0075031	0.00711807	0.0150241	0.0103392	0	0	0	0
	C11:0	0	0	0	0	0.00441014	0.00441014	0	0
	C12:0	0	0	0	0	0	0	0	0
	C14:0	0.204259	0.0111006	0.195631	0.0107335	0.0984754	0.0431133	0.187288	0.0174738
	C14:1	0	0	0	0	0	0	0	0
	C15:0	0.114055	0	0.144446	0.01	0.077393	0.0334097	0.125176	0.0107001
	C15:1	0	0	0	0	0	0	0	0
	C16:0 (PAL)	18.9273	0.381148	19.2151	0.0973975	16.093	0.930202	20.5666	0.699269
	C16:1n7t	0	0	0	0	0	0	0	0
	C16:1n7c	1.12495	0.0714517	1.25458	0.0420229	1.02482	0.153772	1.32701	0.102346
	C17:0	0.261517	0.00558303	0.287977	0.01	0.152326	0.0707602	0.278988	0.00897665
	C17:1	0	0	0	0	0.048001	0.0296508	0	0
	C18:0 (STE)	12.0398	0.450719	11.3567	0.253774	8.47209	1.00473	10.6127	0.279937
	C18:1n9t	0.0313479	0.00664777	0.0481621	0.00535994	0	0	0.0346462	0.00876337
	C18:1n9c (OA)	13.8	0.838619	13.3345	0.364347	11.4523	1.67522	12.6791	0.584528
	C18:1n7 (VAC)	1.65384	0.0836104	1.85451	0.0738458	1.17145	0.141737	1.64453	0.112164
	C18:2n6t (LEA)	0	0	0	0	0	0	0	0
	C18:2n6c (LA)	25.7433	0.445554	27.7783	0.820074	24.65	1.02668	27.2818	0.288827
	C18:3n6 (GLA)	0.330375	0.0280574	0.343049	0.0353126	0.204427	0.0561526	0.226603	0.0149309
	C18:3n3 (ALA)	0.402569	0.0254075	0.442181	0.0405969	0.488747	0.153674	0.50539	0.0154981
	C20:0	0.0485702	0.00575082	0.0650423	0.00865536	0.00882029	0.00882029	0.0641074	0.00549131
	C18:4n3 (STA)	0	0	0.00751896	0.00713311	0.0132304	0.0132304	0.00878886	0.00878886
	C20:1n9c	0.228026	0.013971	0.263206	0.015611	0.141098	0.0610731	0.221568	0.0110857
	C21:0	0	0	0	0	0	0	0	0
	C20:2	0.20951	0.00827778	0.23712	0.01	0.109245	0.0449937	0.195695	0.0109121
	C20:3n9 (MA)	0.147009	0.0141769	0.173106	0.0117506	0.0132304	0.0132304	0.108342	0.00979127
	C20:3n6 (DGLA)	1.07816	0.0452392	1.04762	0.0421358	0.74894	0.051429	1.20388	0.0530366
	C20:4n6 (AA)	17.0296	0.566394	15.8371	0.792777	6.75091	1.35089	9.16331	0.731396
	C20:3n3	0.12961	0.0209835	0.0939081	0.0247273	0.00882029	0.00882029	0.0462933	0.0205339
	C22:0	0	0	0	0	0	0	0	0
	C22:1n9	0	0	0	0	0.00441014	0.00441014	0	0
	C20:5n3 (EPA)	0.314897	0.00848582	0.316138	0.0150535	21.0087	1.63297	3.84932	0.51647
	C23:0	0	0	0	0	0	0	0	0
	C22:2	0	0	0	0	0	0	0	0
	C22:4n6 (ADA)	0.264006	0.0097396	0.252841	0.0129005	0.0132304	0.0132304	0.108531	0.0150259
	C24:0	0	0	0	0	0	0	0	0
	C24:1n9	0	0	0	0	0	0	0	0
	C22:5n3 (DPA)	0.26456	0.00708592	0.242919	0.0122286	1.98843	0.219081	1.13054	0.126615
	C22:6n3 (DHA)	5.64065	0.171653	5.19324	0.240494	5.25345	0.674249	8.42979	0.350053
