# Supplementary material for: A specific combined long-chain polyunsaturated fatty acid supplementation reverses fatty acid profile alterations in a mouse model of chronic asthma
Source: Lipids Health Dis. 2019 Jan 18;18:16. doi: 10.1186/s12944-018-0947-6 (PMC6339374; doi:10.1186/s12944-018-0947-6)
Supplement: Supplementary file 2 — Fatty acid profiles of murine blood cells. Fatty acid profiles of murine blood cells of control (PBS) and asthmatic mice either non-supplemented (HDM) or supplemented with EPA (EPA) or sc-LCPUFA (sc-LCPUFA). Data are represented by mean ± SEM out of n = 5–10 for each group. (XLS 37 kb) [file 12944_2018_947_MOESM2_ESM.xls]

## Sheet: Sup. Table 2 Blood cells
		Blood cells
		Controls		Asthmatics		EPA		sc-LCPUFA
		Relative Area [%]		Relative Area [%]		Relative Area [%]		Relative Area [%]
		n = 10		n = 10		n = 5		n = 5
	Fatty Acid	Mean	SEM	Mean	SEM	Mean	SEM	Mean	SEM
	C8:0	0	0	0	0	0	0	0	0
	C10:0	0	0	0	0	0.084386	0.00923119	0	0
	C11:0	0	0	0	0	0.0359096	0.0097283	0.037763	0.00635655
	C12:0	0	0	0	0	0	0	0	0
	C14:0	0.214233	0.0416186	0.196121	0.013983	0.0906694	0.00754887	0.187678	0.0299899
	C14:1	0	0	0	0	0	0	0	0
	C15:0	0.112243	0.00627111	0.103572	0	0.105506	0.00421156	0.109677	0.00991579
	C15:1	0	0	0	0	0	0	0	0
	C16:0 (PAL)	32.9544	1.5692	28.8598	0.67	27.1993	0.382542	28.7556	0.377589
	C16:1n7t	0	0	0	0	0	0	0	0
	C16:1n7c	0.438373	0.0256611	0.373832	0.0352163	0.464844	0.0240337	0.465106	0.0615971
	C17:0	0.393983	0.0127507	0.360964	0.00962726	0.313489	0.00921603	0.369387	0.00548492
	C17:1	0	0	0	0	0.0370933	0.0104151	0	0
	C18:0 (STE)	17.0396	0.489218	14.8552	0.27	12.8276	0.345047	13.6178	0.219239
	C18:1n9t	0.0832117	0.0118995	0.0479991	0.01	0.013501	0.00830056	0.0517337	0.0109436
	C18:1n9c (OA)	12.5524	0.301658	11.7972	0.14	12.5786	0.210649	12.2102	0.305405
	C18:1n7 (VAC)	1.7796	0.0669686	1.56659	0.06	1.39498	0.0681976	1.52653	0.0357582
	C18:2n6t (LEA)	0	0	0	0	0	0	0	0
	C18:2n6c (LA)	13.1041	0.309186	13.3149	0.29409	14.0162	0.320501	13.788	0.246449
	C18:3n6 (GLA)	0.080675	0.0143574	0.0964243	0.0170102	0.0771684	0.0134674	0.175231	0.0234523
	C18:3n3 (ALA)	0.0941576	0.0107478	0.0963712	0.0060829	0.121479	0.00660375	0.163695	0.00825215
	C20:0	0.161328	0.0144653	0.131301	0	0.0906694	0.00754887	0.143176	0.00825027
	C18:4n3 (STA)	0	0	0	0	0	0	0	0
	C20:1n9c	0.285389	0.00802032	0.252845	0.01	0.198246	0.0163049	0.22626	0.00888193
	C21:0	0	0	0	0	0	0	0	0
	C20:2	0.288188	0.00847447	0.297738	0.00596415	0.234203	0.00584099	0.240506	0.00774354
	C20:3n9 (MA)	0.0485934	0.00860512	0.0577882	0	0.0370933	0.0104151	0.038934	0.00366996
	C20:3n6 (DGLA)	0.894648	0.062491	1.08868	0.05	1.00822	0.111663	1.09599	0.0351843
	C20:4n6 (AA)	13.7111	1.48417	18.236	0.71	11.8591	0.332595	13.1249	0.465921
	C20:3n3	0.103966	0.0216658	0.128769	0.0150205	0	0	0.0711468	0.0138465
	C22:0	0.0237114	0.0064157	0.0213972	0.00560711	0	0	0.035248	0.00156561
	C22:1n9	0	0	0	0	0	0	0.00710096	0.00710096
	C20:5n3 (EPA)	0.130342	0.016703	0.15984	0.00626035	6.72877	0.513704	3.19425	0.163311
	C23:0	0	0	0	0	0	0	0.00731791	0.00731791
	C22:2	0.0168599	0.00533335	0.033854	0	0	0	0.0303923	0.00175509
	C22:4n6 (ADA)	1.46389	0.178563	2.04031	0.09	1.05277	0.01536	1.2955	0.0400571
	C24:0	0.0766303	0.00932309	0.0738484	0	0.0274034	0.0121387	0.0730634	0.0022626
	C24:1n9	0	0	0	0	0	0	0	0
	C22:5n3 (DPA)	0.354354	0.0452893	0.454668	0.0192969	2.55668	0.109468	1.81763	0.056913
	C22:6n3 (DHA)	3.58769	0.501224	5.35389	0.23	6.84606	0.0984911	7.16253	0.195818
