# Supplementary material for: A specific combined long-chain polyunsaturated fatty acid supplementation reverses fatty acid profile alterations in a mouse model of chronic asthma
Source: Lipids Health Dis. 2019 Jan 18;18:16. doi: 10.1186/s12944-018-0947-6 (PMC6339374; doi:10.1186/s12944-018-0947-6)
Supplement: Supplementary file 3 — Fatty acid profiles of murine lung cells. Fatty acid profiles of murine lung cells of control (PBS) and asthmatic mice either non-supplemented (HDM) or supplemented with EPA (EPA) or sc-LCPUFA (sc-LCPUFA). Data are represented by mean ± SEM out of n = 5–10 for each group. (XLS 37 kb) [file 12944_2018_947_MOESM3_ESM.xls]

## Sheet: Sup. Table 3 Lung cells
		Lung cells
		Controls		Asthmatics		EPA		sc-LCPUFA
		Relative Area [%]		Relative Area [%]		Relative Area [%]		Relative Area [%]
		n = 10		n = 10		n = 5		n = 5
	Fatty Acid	Mean	SEM	Mean	SEM	Mean	SEM	Mean	SEM
	C8:0	0	0	0	0	0.0542643	0.0542643	0	0
	C10:0	0.00716658	0	0	0	0.0265686	0.0265686	0	0
	C11:0	0	0	0	0	0.0178734	0.0178734	0	0
	C12:0	0	0	0.0156934	0.0075829	0	0	0.00685774	0.00685774
	C14:0	0.958763	0.0428902	0.981779	0.0366002	1.05694	0.0575	1.08591	0.0716322
	C14:1	0	0	0	0	0	0	0	0
	C15:0	0.208644	0.0196199	0.207956	0.0140205	0.209096	0.020634	0.190812	0.0115957
	C15:1	0	0	0	0	0	0	0	0
	C16:0 (PAL)	32.7432	1.04765	31.2103	0.56294	34.3794	1.2038	33.4309	1.44242
	C16:1n7t	0	0	0	0	0	0	0	0
	C16:1n7c	1.98507	0.137678	1.96864	0.108429	2.52371	0.202458	2.35626	0.212304
	C17:0	0.238512	0.010976	0.238833	0.00710899	0.257505	0.0212893	0.238802	0.00340465
	C17:1	0	0	0	0	0	0	0.010204	0.010204
	C18:0 (STE)	14.5182	0.484759	14.269	0.198049	13.5927	0.690175	13.4833	0.303448
	C18:1n9t	0.00708186	0	0	0	0.00587183	0.00587183	0.0069179	0.0069179
	C18:1n9c (OA)	14.9871	0.942916	13.0893	0.772304	12.9293	1.03559	12.0715	0.804521
	C18:1n7 (VAC)	1.85612	0.119001	2.18856	0.0418889	1.98514	0.0613398	2.07605	0.0917165
	C18:2n6t (LEA)	0	0	0	0	0	0	0	0
	C18:2n6c (LA)	9.69523	0.402834	9.95408	0.309481	10.672	0.471341	9.77536	0.87163
	C18:3n6 (GLA)	0.181268	0.0220281	0.18447	0.00858357	0.152099	0.0145064	0.122144	0.010795
	C18:3n3 (ALA)	0.116482	0.0280338	0.106125	0.0199555	0.0999121	0.0283652	0.171996	0.0350138
	C20:0	0.148453	0.00907933	0.0874183	0.0100732	0.0724487	0.0184587	0.0892138	0.00183026
	C18:4n3 (STA)	0.0136566	0.0129558	0	0	0	0	0	0
	C20:1n9c	0.48041	0.0232207	0.379887	0.01	0.283607	0.0169481	0.321533	0.0162042
	C21:0	0	0	0	0	0	0	0	0
	C20:2	0.508883	0.0333971	0.636808	0.02	0.442234	0.0149359	0.481077	0.0346341
	C20:3n9 (MA)	0.0782992	0.0103943	0.0842424	0.00924116	0.0378325	0.00985937	0.0446917	0.0123127
	C20:3n6 (DGLA)	1.246	0.0450057	1.08003	0.04	0.972842	0.010344	1.26919	0.0501587
	C20:4n6 (AA)	11.3422	0.492631	13.86	0.34	7.23916	0.289076	8.96329	0.376864
	C20:3n3	0.00976742	0.00926619	0.0490232	0.0192228	0.0479968	0.020063	0.0311307	0.0191144
	C22:0	0.100239	0.0112008	0.0615004	0.01	0.0685348	0.0172254	0.0770532	0.00650467
	C22:1n9	0.162431	0.0191155	0.119647	0.00926647	0.0697436	0.028941	0.0853991	0.0235915
	C20:5n3 (EPA)	0.0611911	0.0100027	0.0804635	0.0133778	2.63619	0.168731	1.43889	0.152182
	C23:0	0	0	0	0	0	0	0	0
	C22:2	0.0491392	0.0104782	0.0515976	0.00872974	0.0262953	0.0108277	0.288114	0.253999
	C22:4n6 (ADA)	3.62991	0.182349	3.57459	0.145282	0.864628	0.0793168	1.00461	0.238878
	C24:0	0.161566	0.00765201	0.0911521	0.01	0.075682	0.0309739	0.0979284	0.0266795
	C24:1n9	0.0903139	0.0103314	0.0360283	0.01	0.0352918	0.0146038	0.0508306	0.0141545
	C22:5n3 (DPA)	0.865546	0.0483999	0.873377	0.029598	6.10186	0.572224	4.81824	0.261974
	C22:6n3 (DHA)	3.54695	0.242123	4.51475	0.12	3.06336	0.406216	5.91179	0.151236
